# Supplementary material for: Top‐Down and Bottom‐Up Processes Jointly Explain Mesopredator Movement and Foraging Ecology
Source: Ecol Lett. 2026 Mar 14;29(3):e70364. doi: 10.1111/ele.70364 (PMC12988822; doi:10.1111/ele.70364)
Supplement: Supplementary file 1 — Figure S1: One‐step‐ahead residuals from the ringed seal state space model for both longitude (left) and latitude (right) presented as histograms (top) and plots as a function of decimal degrees (bottom). Figure S2: Coefficient estimates for our best‐supported RSF with various amounts of random points in the availability sample, which included bathymetry, polar bear selection, prey diversity, and the interaction between polar bear selection and prey diversity. The coefficients stabilise after ~25 random points (available locations) are generated per used point. Figure S3: Results from leave‐one‐individual‐out cross validation on the best‐supported RSF which included bathymetry and sea ice concentration as well as the interaction between polar bear selection and prey diversity. Spearman Rank correlation coefficient is presented on the plot. RSF bins represent the 10 even‐increments of predicted ringed seal selection (e.g., 1–2, 2–3, 3–4, etc.). The black line represents the line of best fit. Figure S4: (A) Predicted polar bear selection, (B) sea ice concentration, (C) predicted ringed seal selection from the best model (which included an interaction between prey diversity and polar bear selection, as well as sea ice concentration and bathymetry as covariates), (D) Density of ringed seal used or available locations used in resource selection functions as a function of polar bear selection in those locations, (E) dive duration as a function of the interaction between polar bear selection and prey diversity, where the other covariates are held constant at their mean, where the shaded areas represent the 95% confidence intervals; note that small samples sizes in Apr‐Jun precluded month‐specific model fitting. We selected the 15th of each month (averaged amongst years) for (A–C), and all monthly data were pooled for (D–E). Figure S5: Proportion of (A) used or (B) available locations of ringed seals (1 or 25 per seal per day, respectively) relative to day of ice season, gr [file ELE-29-0-s001.zip]

Archive with 2 entries (2 files):
- ele70364-sup-0001-Supinfo.docx
- ele70364-sup-0002-VideoS1.mp4
